# Supplementary material for: Serum Insulin-like Growth Factor-II Is Associated with Poor Poststroke Outcomes in Males: A Secondary Analysis
Source: Int J Mol Sci. 2025 Jun 9;26(12):5525. doi: 10.3390/ijms26125525 (PMC12192941; doi:10.3390/ijms26125525)
Supplement: Supplementary file 1 [file ijms-26-05525-s001.zip]

Archive with 1 entries (1 files):
- ijms-3589833-supplementary.pdf
